# Supplementary material for: Taxonomic Description and Genome Sequence of Christensenella intestinihominis sp. nov., a Novel Cholesterol-Lowering Bacterium Isolated From Human Gut
Source: Front Microbiol. 2021 Feb 22;12:632361. doi: 10.3389/fmicb.2021.632361 (PMC7937921; doi:10.3389/fmicb.2021.632361)
Supplement: Supplementary Table S2 — The specific genes/protein related to biosynthesis of DAP, polar lipids, polyamines and lipoteichoic and teichoic acids and their positions in the genome of strain AF73-05CM02T identified by Rapid Annotation Subsystem Technology (RAST). [file Table_2.XLSX]

## Sheet: Gene related to DAP
Gene /Protein related to DAP	AF73-05CM02T
4-hydroxy-tetrahydrodipicolinate reductase (EC 1.17.1.8)	MAIQ00000000.Scaf1: 426712..427890
4-hydroxy-tetrahydrodipicolinate synthase (EC 4.3.3.7)	MAIQ00000000.Scaf1: 425781..426662
Aspartate-semialdehyde dehydrogenase (EC 1.2.1.11)	MAIQ00000000.Scaf1: 424746..425759
Aspartokinase (EC 2.7.2.4)	MAIQ00000000.Scaf3: 117402..116080
Diaminopimelate decarboxylase (EC 4.1.1.20)	MAIQ00000000.Scaf2: 272766..271510
Diaminopimelate epimerase (EC 5.1.1.7)	MAIQ00000000.Scaf3: 177249..176443
L,L-diaminopimelate aminotransferase (EC 2.6.1.83)	MAIQ00000000.Scaf3: 44662..43430
N-acetyl-L,L-diaminopimelate deacetylase (EC 3.5.1.47)	MAIQ00000000.Scaf1: 424276..423131
UDP-N-acetylmuramoylalanyl-D-glutamate--2,6-diaminopimelate ligase (EC 6.3.2.13)	MAIQ00000000.Scaf11: 16090..14633
UDP-N-acetylmuramoylalanyl-D-glutamyl-2,6-diaminopimelate--D-alanyl-D-alanine ligase (EC 6.3.2.10)	MAIQ00000000.Scaf4: 128640..127288

## Sheet: Polar lipids
Gene /Protein related to Polar lipids	AF73-05CM02T
1-acyl-sn-glycerol-3-phosphate acyltransferase (EC 2.3.1.51)	MAIQ00000000.Scaf1: 252632..252036
Acyl carrier protein	MAIQ00000000.Scaf3: 38052..37792
	MAIQ00000000.Scaf4: 152233..152457
	MAIQ00000000.Scaf7: 58781..58548
	MAIQ00000000.Scaf8: 31117..31335
Acyl-phosphate:glycerol-3-phosphate O-acyltransferase PlsY	MAIQ00000000.Scaf1: 84455..85060
Alcohol dehydrogenase (EC 1.1.1.1)	MAIQ00000000.Scaf1: 79..1137
	MAIQ00000000.Scaf19: 1202..171
	MAIQ00000000.Scaf2: 404974..406239
	MAIQ00000000.Scaf3: 268696..269868
	MAIQ00000000.Scaf5: 188530..189615
	MAIQ00000000.Scaf6: 19681..20793
	MAIQ00000000.Scaf7: 105682..106716
	MAIQ00000000.Scaf7: 119962..121140
Alcohol dehydrogenase (EC 1.1.1.1); Acetaldehyde dehydrogenase (EC 1.2.1.10)	MAIQ00000000.Scaf5: 191902..190733
	MAIQ00000000.Scaf6: 30559..31917
Aldehyde dehydrogenase (EC 1.2.1.3)	MAIQ00000000.Scaf6: 203910..202513
Aldehyde dehydrogenase B (EC 1.2.1.22)	MAIQ00000000.Scaf9: 117684..119222
Cardiolipin synthetase (EC 2.7.8.-)	MAIQ00000000.Scaf9: 112255..113790
CDP-diacylglycerol--glycerol-3-phosphate 3-phosphatidyltransferase (EC 2.7.8.5)	MAIQ00000000.Scaf1: 101054..101476
Diacylglycerol kinase (EC 2.7.1.107)	MAIQ00000000.Scaf11: 30792..30043
Dihydroxyacetone kinase family protein	MAIQ00000000.Scaf1: 332983..331337
Glycerate kinase (EC 2.7.1.31)	MAIQ00000000.Scaf8: 56177..57301
Glycerol kinase (EC 2.7.1.30)	MAIQ00000000.Scaf10: 45462..44242
	MAIQ00000000.Scaf13: 16854..18341
Glycerol-1-phosphate dehydrogenase [NAD(P)] (EC 1.1.1.261)	MAIQ00000000.Scaf10: 76322..75300
	MAIQ00000000.Scaf11: 78314..79606
Glycerol-3-phosphate dehydrogenase (EC 1.1.5.3)	MAIQ00000000.Scaf13: 18468..19895
Glycerol-3-phosphate dehydrogenase [NAD(P)+] (EC 1.1.1.94)	MAIQ00000000.Scaf3: 37680..36562
Phosphate:acyl-ACP acyltransferase PlsX	MAIQ00000000.Scaf1: 78672..79835
Phosphatidate cytidylyltransferase (EC 2.7.7.41)	MAIQ00000000.Scaf1: 311556..310714

## Sheet: Polyamines
Gene /Protein related to Polyamines	AF73-05CM02T
Agmatine deiminase (EC 3.5.3.12)	MAIQ00000000.Scaf5: 85450..86589
Agmatine/putrescine antiporter, associated with agmatine catabolism	MAIQ00000000.Scaf2: 413579..414985
	MAIQ00000000.Scaf5: 83966..85429
Arginine decarboxylase (EC 4.1.1.19) / Lysine decarboxylase (EC 4.1.1.18)	MAIQ00000000.Scaf5: 143018..144433
Carbamate kinase (EC 2.7.2.2)	MAIQ00000000.Scaf5: 87098..88030
Carboxynorspermidine dehydrogenase, putative (EC 1.1.1.-)	MAIQ00000000.Scaf10: 32872..31712
Putrescine carbamoyltransferase (EC 2.1.3.6)	MAIQ00000000.Scaf5: 82891..83913
Putrescine transport ATP-binding protein PotA (TC 3.A.1.11.1)	MAIQ00000000.Scaf8: 119443..120534
S-adenosylmethionine decarboxylase proenzyme (EC 4.1.1.50), prokaryotic class 1A	MAIQ00000000.Scaf4: 139936..139187
Spermidine Putrescine ABC transporter permease component PotB (TC 3.A.1.11.1)	MAIQ00000000.Scaf8: 120531..121388
Spermidine Putrescine ABC transporter permease component potC (TC_3.A.1.11.1)	MAIQ00000000.Scaf8: 121385..122179
	MAIQ00000000.Scaf8: 122183..123253
Spermidine synthase (EC 2.5.1.16)	MAIQ00000000.Scaf4: 139209..138340
Transcriptional regulator, MerR family, near polyamine transporter	MAIQ00000000.Scaf8: 118553..119086

## Sheet: Teichoic and lipoteichoic acids
Gene /Protein related to Teichoic and lipoteichoic acids	AF73-05CM02T
2-C-methyl-D-erythritol 4-phosphate cytidylyltransferase (EC 2.7.7.60)	MAIQ00000000.Scaf18: 14835..15500
Teichoic acid export ATP-binding protein TagH (EC 3.6.3.40)	MAIQ00000000.Scaf21: 5436..6791
Teichoic acid translocation permease protein TagG	MAIQ00000000.Scaf21: 4619..5425
Undecaprenyl-phosphate N-acetylglucosaminyl 1-phosphate transferase (EC 2.7.8.-)	MAIQ00000000.Scaf1: 443356..442268

## Sheet: Lipopolysaccharides
Gene /Protein related to Lipopolysaccharides	AF73-05CM02T
Lipopolysaccharide biosynthesis protein RffA	MAIQ00000000.Scaf18: 12928..13749
Lipopolysaccharide cholinephosphotransferase LicD1 (EC 2.7.8.-)	MAIQ00000000.Scaf5: 210918..212063
HtrA protease/chaperone protein	MAIQ00000000.Scaf7: 465..1820
