# Supplementary material for: Taxonomic Description and Genome Sequence of Christensenella intestinihominis sp. nov., a Novel Cholesterol-Lowering Bacterium Isolated From Human Gut
Source: Front Microbiol. 2021 Feb 22;12:632361. doi: 10.3389/fmicb.2021.632361 (PMC7937921; doi:10.3389/fmicb.2021.632361)
Supplement: Supplementary Table S7 — List of KO related to cholesterol metabolism in the genome of strain AF73-05CM02T and C. minuta DSM 22607T. [file Table_7.XLSX]

## Sheet: Sheet1
KO related to cholesterol metabolism		AF73-05CM02T	C. minuta DSM 22607T
K16045	3beta-hydroxy-Delta5-steroid dehydrogenase / steroid Delta-isomerase	+	+
K14938	cholesterol 7-desaturase	-	+
K14674	TAG lipase / steryl ester hydrolase / phospholipase A2 / LPA acyltransferase	+	+
K12298	bile salt-stimulated lipase	+	+
K03333	cholesterol oxidase	+	+
K01052	lysosomal acid lipase/cholesteryl ester hydrolase	+	+
K00637	sterol O-acyltransferase	+	+
+, Presence; -, Absence
